# Supplementary material for: Interventions to Reduce Intra-Operative and Post-Operative Pain Associated with Routine Dental Procedures in Children: A Systematic Review and Meta-Analysis
Source: Dent J (Basel). 2024 May 28;12(6):163. doi: 10.3390/dj12060163 (PMC11202832; doi:10.3390/dj12060163)
Supplement: Supplementary file 1 [file dentistry-12-00163-s001.zip]

Archive with 3 entries (3 files):
- Supplementary File S1.pdf
- Supplementary file S2.pdf
- Supplementary file S3.pdf
